# Supplementary material for: Leadership in Moving Human Groups
Source: PLoS Comput Biol. 2014 Apr 3;10(4):e1003541. doi: 10.1371/journal.pcbi.1003541 (PMC3974633; doi:10.1371/journal.pcbi.1003541)
Supplement: Data Set S1 — Data set of the current experiment. (XLS) [file pcbi.1003541.s001.xls]

## Sheet: Data
game_id	id	local	latency	informed	age	student	female	b5extra	b5agree	b5cons	b5neuro	b5open	agency	commun	coma	reward	distance	moves	lat01S5	lat12S5	lat23S5	lat34S5	lat45S5	lat56S5	same	direction	firstmove	arrived	arrivals
1	1	0	0	0	26	1	0	2.66667	2.5	2.75	3	4.4	2	3.33333	4.75	5	6	6	7.531	3.828	1.766	2.172	1.859	2.078	0	1	0	0	0
1	2	0	0	0	26	0	1				4.5			4.66667		5	6	6	13.109	2.188	2.187	2.079	1.64	3.406	0	1	0	0	0
1	3	0	0	0		1	1	3.25	3	3.5	3.66667	3.75	4	4	4	5	6	6	5.344	3.937	1.641	1.969	6.343	2.625	0	1	0	0	0
1	4	0	0	0	26	0	1	3.75	2.33333	3.5	4.5	4.2	3.66667	4.33333	3	5	6	6	2.063	2.953	1.859	1.859	3.829	2.421	0	1	0	0	0
1	5	0	0	0	30	1	0	4.25	3.75	3.5	2.25	3.8	3.33333	3.66667	4.375	5	6	6	4.141	1.968	1.86	3.719	4.703	1.531	0	1	0	0	0
1	6	0	0	0	27	1	1	4	3	2	2.25	5	2.33333	4	4.5	5	6	6	11.688	3.281	3.281	3.609	2.422	2.61	0	1	0	0	0
1	7	0	0	0	27	1	1	4.5	2.25	4.25	2.5	3.8	3.66667	3.66667	4.125	5	6	6	6.109	2.297	2.188	3.5	3.828	2.734	0	1	0	0	0
1	8	0	0	0	27	0	0	4.5	1.5	3.25	2.25	4	3.66667	3.66667	4.25	5	6	6	9.281	2.078	1.75	1.86	2.515	2.079	0	1	0	0	0
1	9	0	0	1	25	0	0	3.25	3	2.5	2.75	4.4	2.33333		4.875	5	6	10	3.375	1.641	1.859	1.531	2.188	11.594	0	1	0	0	0
1	10	0	0	1	26	1	0	4	3	3.5	3.25	3.2	3	4	4.57143	5	6	6	12.234	2.188	2.734	2.953	2.079	2.078	0	1	0	0	0
2	1	0	0	0	29	1	0	3.66667	2.5	4.5	2.25	4.4	3.33333	3.66667	4.14286	4	9	6	38.922	2.297	2.625	2.516	3.172	3.828	1	0	0	0	0
2	2	0	0	0	22	1	1	4.5	3.33333	4	4	4.5	4	3.66667	4	4	9	6	16.61	1.531	1.969	1.64	2.297	3.063	1	0	0	0	0
2	3	0	0	0	28	1	0	4.25	2	3.75	2.75	3.66667	4.33333	3.33333	4.5	4	9	6	18.797	1.86	5.797	1.968	2.953	2.954	1	0	0	0	0
2	4	0	0	0		1	1	3.66667	3.25	2.75	4	5	3	4	3.16667	4	9	6	32.688	3.828	3.938	3.062	2.406	2.516	1	0	0	0	0
2	5	0	0	0	25	1	1	3.5	3.75	3.75	3.5	3.6	2.66667	4.33333	3.625	4	9	6	16.063	5.359	1.969	3.391	2.953	1.64	1	0	0	0	0
2	6	0	0	0	23	1	1	4	3	3.66667	3	3.25	4	3.66667	3.71429	4	9	6	7.969	2.188	1.968	3.954	1.843	3.5	1	0	0	0	0
2	7	0	0	0	21	1	0	3.25	3	4		4.25	3	3.33333	4.25	1	6	6	4.032	2.843	4.047	2.078	1.969	2.078	1	0	0	0	0
2	8	0	0	0	22	1	1	2.66667	3.25	3.33333	3.25	2.75		5		4	9	15	5.782	1.859	4.484	1.86	2.078	2.297	1	0	0	0	0
2	9	0	0	1		0	1	4.25	2.75	3.75	2.5	4.6	3	3	4.375	1	6	11	19.563	2.187	4.266	4.703	3.063	1.531	1	0	0	0	0
2	10	0	0	1	26	1	1	2.75	3.75		3.5	3.6	3	5	3.66667	4	9	15	6.875	3.282	1.531	11.703	12.25	15.531	1	0	0	0	0
3	1	0	0	0	22	1	0	2.25	3.5	2.25	3.75	4	2	3.33333	3.85714	4	9	6	39.687	1.719	2.25	2.047	2.406	2.406	0	1	1	0	1
3	2	0	0	0	23	1	0	2.25	2.5	2.75	1.25	3.2	4.33333	2	5	4	9	6	54.5	1.812	2.078	2.297	1.875	2.172	0	1	1	0	1
3	3	0	0	0	21	1	0	4.75	3	3.25	1.75	3.4	5	2.33333	4.375	4	9	6	3.922	2.078	1.64	1.969	2.297	2.078	0	1	1	0	1
3	4	0	0	0	21	1	0	3.75	2.5	3.75	2	4.4	3	2.66667	3.5	4	9	15	6	4.047	2.734	5.469	6.453	3.078	0	1	1	0	1
3	5	0	0	0		1	0	3.75	2.75	3	3	2.8	4.33333	3	5	4	9	6	40.781	4.109	3.313	4.39	3.063	2.75	0	1	1	0	1
3	6	0	0	0	25	0	1	4.25	1.25	4.5	1	1.8	5	1.66667	4.25	4	9	6	25.578	6.578	6.125	4.047	2.515	2.844	0	1	1	0	1
3	7	0	0	0	21	1	0	2.75	2.25	3.5	4.33333	3.2	2.66667	3.33333	4.16667	4	9	6	33.453	1.969	1.968	1.86	2.093	2.172	0	1	1	0	1
3	8	0	0	0	24	0	1							4		2	0	15	19.453	4.594	2.625	2.625	3.5	10.39	0	1	1	1	1
3	9	0	0	1	21	1	0	3	2.75	4.75	2.75	4.2	4.33333	3.33333	5	4	9	7	42.312	15.531	3.719	2.188	1.75	1.859	0	1	1	0	1
3	10	0	0	1	24	1	1	4.33333	1.5	3.5	2.75	4	4.66667	2.66667	4.5	2	0	9	3.922	2.953	2.297	4.375	14.109	4.484	0	1	1	1	1
4	1	0	0	0	24	1	1	2.5	2.25	3.33333	4	3.33333	2.66667	3.5	4.42857	4	6	6	13.782	2.172	2.515	2.406	2.188	1.859	0	1	1	0	0
4	2	0	0	0	25	0	1	3.33333	3.33333	3.33333	2.5		3	2.66667	3.42857	4	6	10	2.61	1.765	1.516	1.859	1.969	1.875	0	1	1	0	0
4	3	0	0	0	21	1	1	3.75	3	3.75	3	4.25	3.66667	4	3.5	4	6	6	5.344	1.875	4.36	1.64	2.953	2.313	0	1	1	0	0
4	4	0	0	0	23	1	1	3.25	3.75	2.75	3	4.4	2.66667	4	2.83333	4	6	6	10.704	2.859	3.719	2.937	1.969	1.75	0	1	1	0	0
4	5	0	0	0	23	1	1	3.5	3.5	3.5	3.33333	3.6	2.66667	3.66667	4.375	4	6	6	4.36	1.859	1.969	1.969	1.64	1.75	0	1	1	0	0
4	6	0	0	0		1	0	2	2.25	4.33333	4.25	1.5	3.33333	2.66667	4.875	4	6	6	3.704	1.859	1.641	1.64	2.313	1.859	0	1	1	0	0
4	7	0	0	0	21	1	0	3.25	2.25	2.25	2.66667	3	2.66667	2.5	3.875	4	6	6	2.282	2.078	1.531	1.859	1.641	3.609	0	1	1	0	0
4	8	0	0	0	27	1	0	3	2.25	4	2.75	3.4	2.33333	2.33333	4.66667	4	6	15	4.797	2.078	22.11	2.156	2.094	2.406	0	1	1	0	0
4	9	0	0	1	20	1	1	4.25	2.75	3.75	2.75	3.6	3	4.33333	4.25	0.5	6	11	2.282	2.843	2.297	2.953	6.891	4.484	0	1	1	0	0
4	10	0	0	1	20	1	0	4	2.66667	4	2.25	3.4	4	4	4.5	0.5	6	7	3.704	3.5	4.39	9.297	1.734	2.407	0	1	1	0	0
5	1	0	0	0	23	1	0	5	3.5	3.25	2	3.2	4.66667	3.33333	5	5	6	6	3.375	2.407	2.078	2.203	1.953	3.391	0	1	0	0	0
5	2	0	0	0	20	1	1	4	3.5	3.25	2	2.8	4	2.66667	4.75	5	6	6	14.438	5.453	2.844	3.64	1.735	1.75	0	1	0	0	0
5	3	0	0	0	22	1	1	4.5	3	4.5	4.5	5	3.66667	4.66667	2.125	5	6	6	2.063	1.859	1.938	2.218	1.969	2.297	0	1	0	0	0
5	4	0	0	0	21	1	0	4		2			2.66667	3	2.33333	5	6	6	22.188	1.859	1.641	2.406	2.297	1.437	0	1	0	0	0
5	5	0	0	0	26	1	0	4	3.25	3.5	4	4.8	3	3.66667	4.625	5	6	6	14.422	2.078	3.719	2.188	1.968	1.985	0	1	0	0	0
5	6	0	0	0	23	1	1	4.5	4.75	3.25	3.75	4.2	3.33333	4.66667	3	5	6	6	21.203	1.75	3.391	2.297	2.078	2.641	0	1	0	0	0
5	7	0	0	0	22	1	1	4.66667	3.33333	3.66667	2.75	2.4	3.66667	3.66667	1.625	5	6	6	25.25	2.297	2.078	4.016	3.078	2.328	0	1	0	0	0
5	8	0	0	0	21	1	1	5	3.25	4.33333	2	3.6	3.33333	4.33333	3.25	5	6	6	5.782	2.75	4.578	10.953	2.719	2.859	0	1	0	0	0
5	9	0	0	1	23	1	0	2		3		4.8	2.66667	3.66667	4.33333	5	6	13	19.125	5.907	2.531	2.281	1.969	1.531	0	1	0	0	0
5	10	0	0	1	23	0	0	4.5	1.75	4.25	4.25	3.6	4.33333	3.33333	4.125	5	6	14	3.922	2.297	2.297	2.734	2.844	2.844	0	1	0	0	0
6	1	0	0	0	31	1	0	4.25	2.75	3.25	1.5	3.2	4	3.33333	3.375	4.5	0	6	6.766	4.609	2.609	1.86	2.422	1.75	0	1	0	1	8
6	2	0	0	0	21	0	0	1.75	3	3.75	3	2.75	2.66667	4	5	4.5	0	6	13.016	2.515	2.313	2.156	1.844	2.093	0	1	0	1	8
6	3	0	0	0	20	1	0	3.75	1.75	3.75	2.75	4.33333	2.66667	2.5	4.875	4.5	0	6	16.406	1.844	2.734	1.641	1.469	3.015	0	1	0	1	8
6	4	0	0	0	22	1	0	5	3	3	1.5	4	3	3.33333	4.375	4.5	0	6	6.766	2.187	1.875	1.859	2.063	1.719	0	1	0	1	8
6	5	0	0	0	23	1	1	2.25	4.33333	3	4	4.2	3	3.66667	3	4.5	0	7	4.141	2.656	2.375	2.187	1.969	2.188	0	1	0	1	8
6	6	0	0	0	20	1	1	2.75	2.25	4.75	2.5	3.4	3.66667	3.66667	4.875	4.5	0	8	5.562	1.86	2.406	1.859	2.844	2.516	0	1	0	1	8
6	7	0	0	0	26	1	1	3	3.5	3.5	3	3.4	3.33333	3.66667	3.25	4.5	0	9	2.5	3.172	2.734	4.047	5.25	5.359	0	1	0	1	8
6	8	0	0	0	21	1	1	4	4.5	3	3.5	3.6	2.66667	4.66667	3.57143	4.5	0	6	5.609	2.25	4.813	3.203	2.5	2.078	0	1	0	1	8
6	9	0	0	1	24	0	0	3	1	2.33333	3.33333	4	4	2		0.5	6	7	6.781	4.031	2.219	2.828	2.688	1.89	0	1	0	0	8
6	10	0	0	1	23	0	0	2.66667	2.66667	2.33333	3.66667		3.33333	2.33333	4.6	9	0	6	4.25	2.844	1.859	1.891	2.156	1.766	0	1	0	1	8
7	1	0	0	0	24	1	1	3.5	2.75	3.5	3.25	3.8	2.66667	2.33333	4	4	0	6	4.687	4.485	2.297	1.984	2.063	2.515	0	1	0	1	6
7	2	0	0	0	24	1	0	3.5	2.75	3.25	3.5	3	4	3.33333	4.25	4	0	6	10.703	1.875	2.5	2.188	1.875	1.953	0	1	0	1	6
7	3	0	0	0		1	0	4.25	2.5	3.5	2.75	2.4	2	2.33333	4.125	4	0	6	4.141	3.39	3.406	1.625	5.813	1.75	0	1	0	1	6
7	4	0	0	0	23	1	0	3.33333	2	4.75	3.5	2.6	4	3.66667	4.75	0.5	6	12	1.625	3.062	1.75	2.297	2.75	1.75	0	1	0	0	6
7	5	0	0	0	24	1	1	3.25	4	3	3.25	4.4	3	4.33333	4.375	0.5	6	9	4.266	1.734	4.922	2.515	2.094	2.828	0	1	0	0	6
7	6	0	0	0	25	1	0	3.25	3.25	3.75	2.5	3.6	3.33333	3.33333	4.5	4	0	6	8.406	3.391	2.078	2.844	2.297	1.75	0	1	0	1	6
7	7	0	0	0	21	1	0	4.25	3.5	4	2	3.8	4.33333	3.66667	4.75	4	0	6	6.656	2.094	1.953	1.875	1.844	1.75	0	1	0	1	6
7	8	0	0	0	26	1	1	3.5	4.5	3.75	4.5	4.8	2	4.66667	3	4	0	6	5.016	1.859	6.344	3.172	17.843	2.5	0	1	0	1	6
7	9	0	0	1	20	1	0	3	3.5	2.5	3.75	4.2	3.33333	4	4.375	8	0	6	16.406	2.75	1.625	1.75	1.75	2.281	0	1	0	1	6
7	10	0	0	1	22	1	0	4	3.33333	3.25	4	4	3	2.33333	2.25	8	0	6	14.437	5.891	2.516	3.015	2.125	2.094	0	1	0	1	6
8	1	0	0	0		1	0	2.33333	1.66667	4.66667	3.66667					0	10	15	7.453	2.391	1.859	2.203	2.281	1.985	0	0	0	0	0
8	2	0	0	0	27	1	0	3	3.25	3.5	2.5	3.6	3.33333	4	3	3.5	9	14	32.703	2.406	2.078	3.063	12.469	1.64	0	0	0	0	0
8	3	0	0	0	14	0	0	3	3	3	3	3	3	3	3	3.5	9	6	11.719	2.171	1.985	2.625	2.39	2.079	0	0	0	0	0
8	4	0	0	0	22	1	0	4.5	3	4	3	4.4	4.33333	3.33333	3.625	3.5	9	6	3.937	6.672	3.938	2.406	2.734	1.969	0	0	0	0	0
8	5	0	0	0	21	1	1	3.5	1.5	4.33333	2.33333	3.8	4	3.33333	4	3.5	9	6	8.422	4.812	2.625	2.297	1.641	1.875	0	0	0	0	0
8	6	0	0	0	30	1	1	3.66667	3.25			3.2	2.33333	3.33333	3.25	3.5	9	12	6.015	3.391	1.75	14.641	2.687	2.86	0	0	0	0	0
8	7	0	0	0	27	1	1	4.25	3.66667	3.75	2.33333	3.4	3.66667	3.33333	4.75	3.5	9	6	20.453	2.953	1.75	2.422	1.937	1.86	0	0	0	0	0
8	8	0	0	0	11	1	0	2.25	2.75	3.25	2.66667	3.25	3	2	4.83333	3.5	9	6	10.39	2.86	1.531	3.703	3.719	3.516	0	0	0	0	0
8	9	0	0	1	25	0	0		2.5	4	1.66667	3.6	4.5	2.66667		2	0	6	4.703	2.734	2.735	2.312	2.281	2.204	0	0	0	1	0
8	10	0	0	1	23	0	0	3.75	2.75	3	3.33333	4.25	3.66667	5	4.5	2	0	15	16.734	4.281	1.969	2.188	2.39	1.86	0	0	0	1	0
9	1	0	0	0	24	1	0	3.75	1.25	2.5	2.75	3.8	4.33333	4	4.625	4.5	0	6	6.657	2.625	2.297	1.859	1.875	2.078	1	0	0	1	7
9	2	0	0	0	23	1	0	3.25	3	3.25	3.25	4.2	3.33333	4	4.5	4.5	0	6	2.391	1.859	3.172	1.86	10.609	12.578	1	0	0	1	7
9	3	0	0	0	25	0	0	5	2.5	5	2.5	3.4	4	3.33333	4.71429	4.5	0	9	5.016	3.063	1.859	5.719	2.39	3.125	1	0	0	1	7
9	4	0	0	0	20	1	0	3.5	2.75	3	3.5	4	3.66667	3.5	4.125	4.5	0	6	5.016	2.844	2.078	1.984	1.735	1.64	1	0	0	1	7
9	5	0	0	0	25	1	1	4	3.5	2.25	1.75	5	3.33333	4	4.5	4.5	0	8	1.844	6.016	1.75	2.297	1.765	2.657	1	0	0	1	7
9	6	0	0	0	26	1	1	4.75	3	3.75	3.25	4.8	3	4	4.42857	0.5	9	6	1.985	3.25	2.844	4.171	3.375	5.672	1	0	0	0	7
9	7	0	0	0	22	1	1	4.5	2.5	4.25	4	4.6	4.33333	3.66667	4.125	4.5	0	6	6.657	2.297	1.64	3.094	2.5	1.844	1	0	0	1	7
9	8	0	0	0	24	1	0	1.75	3.66667	1.25	2.75	2.5	2.33333	3.33333	4	4.5	0	6	9.625	1.969	2.11	1.937	1.734	3	1	0	0	1	7
9	9	0	0	1	30	1	0	2.25	3.25	2	2.75	2.8	4	3.33333	2	9	0	6	3.047	1.75	2.407	2.109	1.937	3.391	1	0	0	1	7
9	10	0	0	1	25	1	0	4.5	3	3.66667	2.25	4.6	3.66667	3.66667	3.5	9	0	6	3.594	1.641	1.969	1.765	4.031	3.172	1	0	0	1	7
10	1	0	0	0	23	1	1	4.25	3.5	4	2.5	3	4.5	4.33333	4	5	0	6	16.938	2.078	6.125	2.281	2.75	2.313	0	1	0	1	8
10	2	0	0	0	38	1	1	3.5	3.25	3	4.25	3.8	3	4.33333	4.25	5	0	8	4.235	11.281	2.625	3.172	2.297	2.531	0	1	0	1	8
10	3	0	0	0	22	1	1	4.75	2.5	3.5	4.25	4.4	4.33333	4	3.875	5	0	6	21.86	2.515	1.922	1.782	2	2.062	0	1	0	1	8
10	4	0	0	0	29	1	0	1	1.25	2.25	4.75	2.8	2.33333	2.33333	4.625	5	0	15	20.782	2.343	2.047	2.11	2.015	2.407	0	1	0	1	8
10	5	0	0	0	21	1	1						2	3	4.5	5	0	6	26.563	5.906	3.625	2.5	2.078	2.516	0	1	0	1	8
10	6	0	0	0	25	1	0	2.25	3.75	1.75	4	1.25	3	1.66667	4.85714	5	0	9	20.766	1.641	1.984	3.594	3.172	2.203	0	1	0	1	8
10	7	0	0	0	20	1	1	4	2.5	3	3.75	3.2	2.33333	4	3.25	5	0	14	4.141	1.75	2.078	2.735	2.734	2.094	0	1	0	1	8
10	8	0	0	0	20	1	1	3.75	4	2.75	4.75	4	2.66667	4.33333	3.25	5	0	8	3.594	2.625	7	2.688	2.25	2.172	0	1	0	1	8
10	9	0	0	1	23	1	1	5	2	3.25	4	4.4	3.66667	3	4.85714	10	0	6	6.547	2.516	1.641	2.187	2.953	2.453	0	1	0	1	8
10	10	0	0	1	26	2	0	3.5	2.5	2.25	3	2.75	2.66667	3.33333	4.66667	10	0	6	4.141	3.172	2.625	2.516	2.078	2.843	0	1	0	1	8
11	1	0	1	0	23	1	1	4	2.5	2.75	2.5	3.75	3.33333	4	3.625	4	9	15	12.187	3.61	2.421	7.875	2.282	2.187	0	0	0	0	0
11	2	0	1	0	22	1	0	4.25	1	3.33333	3	4.4	3.33333	3.5	2.875	4	9	6	5.078	2.406	1.75	1.641	1.64	1.641	0	0	0	0	0
11	3	0	1	0	21	1	0	4.75	4	4.25	1.25	4.6	5	4	5	4	9	6	2.562	2.078	1.641	2.078	1.531	6.563	0	0	0	0	0
11	4	0	1	0	26	1	0	3.25	3	3	2.25	3.6	3.66667	3.33333	4.625	4	9	6	4.203	1.859	1.641	1.531	4.484	2.079	0	0	0	0	0
11	5	0	1	0	20	1	0	2.25	1.5	2.25	1.5	4.2	3	2.33333	3.71429	4	9	15	7.703	3.172	2.515	2.078	1.86	1.75	0	0	0	0	0
11	6	0	1	0	29	1	0	2.33333	5	5	2.66667	2.75	3.66667	2.66667	2.2	0.5	9	15	2.015	1.641	1.641	3.062	2.75	1.734	0	0	0	0	0
11	7	0	1	0	22	1		2.75	1	3.25	4	3.4	2.66667	1.66667	3.375	4	9	6	9.031	2.5	2.406	2.078	2.188	3.5	0	0	0	0	0
11	8	0	1	0	32	1	1	4	2.25	4.75	3.5	3.25	4	3	4.83333	4	9	6	1.14	1.625	2.313	1.859	2.078	2.078	0	0	0	0	0
11	9	0	1	1	21	1	1	5	4	3.75	3.5	3.8	2.66667	4.33333	5	4	9	15	17.656	3.391	2.515	1.86	1.64	2.953	0	0	0	0	0
11	10	0	1	1	21	1	1	3	2.66667	2.5	3	4.4	3.33333	4	3.33333	1	0	6	4.203	4.812	2.078	2.297	2.078	2.188	0	0	0	1	0
12	1	0	1	0	25	1	1	4.5	3	4.75	3	4	3.33333	3.33333	5	4	9	6	3.641	13.89	2.407	2.406	2.625	2.078	0	1	1	0	0
12	2	0	1	0	27	1	0	3	3.75	3	1.5	3.2	3.5	3.33333	4.125	4	9	6	4.516	4.375	2.297	1.859	2.188	1.968	0	1	1	0	0
12	3	0	1	0	28	1	0	3.66667	2.75	4.33333	3.5	4.66667	3.5	3.66667	4.33333	4	9	6	5.516	4.578	2.953	2.516	2.297	2.406	0	1	1	0	0
12	4	0	1	0	27	1	0	2.33333		5	2.33333	4.75	4.5	2.66667	5	4	9	15	3.86	2.406	2.625	2.734	14.547	14	0	1	1	0	0
12	5	0	1	0	26	1	0	3.75	4.25	1.75	3.75	4.8	2.66667	4	4	4	9	6	11.625	2.188	2.953	2.734	2.516	3.719	0	1	1	0	0
12	6	0	1	0	25	1	0	5	4.5	4.5	1.75	3.8	4	4	4.25	4	9	6	17.531	3.5	2.844	2.953	2.969	3.703	0	1	1	0	0
12	7	0	1	0	25	1	0	5	2	3.25	4.25	4	2	4	5	4	9	8	1.016	2.187	1.969	1.859	1.547	2.282	0	1	1	0	0
12	8	0	1	0		1	1	3	3.75	3.33333	2.75	2.6	3.66667	4	3.5	4	9	6	2.328	3.172	1.531	2.625	2.407	2.078	0	1	1	0	0
12	9	0	1	1	32	1	0	3	2.75	3.5	3	4.5	3.66667	3	4.83333	2	0	6	2.328	3.938	3.828	4.922	3.937	3.828	0	1	1	1	0
12	10	0	1	1	26	1	0	3.75	2.25	3.5	3.25	3	3.33333	2.66667	4.625	2	0	6	1.016	2.187	2.297	2.625	2.297	3.391	0	1	1	1	0
13	1	0	1	0	22	1	0	3.25	3.75	3.25	2.25	2.2	3.33333	4	5	5	9	6	1.469	4.375	2.078	1.687	1.703	2.625	0	1	0	0	0
13	2	0	1	0	24	1	1	3.75	3.5	4.75	2	3.4	3.66667	4.66667	4.75	5	9	6	5.531	6.875	1.969	1.531	1.969	2.203	0	1	0	0	0
13	3	0	1	0		1	0	2.25	4	3.75	4	2.8	2.66667	4	4.85714	5	9	6	9.562	2.844	1.75	2.078	1.875	1.953	0	1	0	0	0
13	4	0	1	0	22	1	1	4	3.5	2.75	3	3.8	3.33333	3.66667	2	5	9	6	8.469	1.968	1.766	2.172	3.719	2.953	0	1	0	0	0
13	5	0	1	0	24	0	0	4	2.25	3.75	2.25	2.8	4.5	2		5	9	6	3.656	4.266	2.531	3.156	2.297	2.516	0	1	0	0	0
13	6	0	1	0	24	1	0	2	2	4.25	3.5	3.2	2.33333	4.33333	4.85714	5	9	6	9.594	5.547	3.281	3.062	2.516	2.078	0	1	0	0	0
13	7	0	1	0	22	1	1	4.75	4	3.25	1.25	2.6	3.33333	3.66667	3.875	5	9	6	2.781	2.75	2.719	1.859	1.86	2.187	0	1	0	0	0
13	8	0	1	0	23	1	0	2.5	2.75	2.5	3.25	4.4	2.33333	3.33333	4.125	5	9	6	7.922	5.25	2.187	3.078	1.625	2.407	0	1	0	0	0
13	9	0	1	1	24	1	0	4.5	2.5	3.75	2.5	4.6	2.33333	3.33333	5	5	9	9	2.562	2.969	15.516	2.515	2.079	1.421	0	1	0	0	0
13	10	0	1	1	22	1	1	4		5	2.5		4.5	3.66667		5	9	12	2.562	1.532	2.297	5.578	2.625	2.078	0	1	0	0	0
14	1	0	1	0	24	1	0	3.5	2.5	3.25	2.5	3.2	3.66667	2.33333	4.375	4.5	12	6	13.094	2.281	2.844	2.406	2.188	1.766	0	1	0	0	0
14	2	0	1	0	27	1	0	3	1.66667	2	2	3	4.66667	2.5	3.625	4.5	12	6	8.704	2.296	2.407	1.984	2.063	2.953	0	1	0	0	0
14	3	0	1	0	24	1	0	2.5	3.25	2.5	2.75	3.8	2.33333	3.5	4.375	4.5	12	6	12.313	4.047	2.515	2.407	2.187	2.078	0	1	0	0	0
14	4	0	1	0		1	1	3.75	4.25	4.25	4	5	3.33333	5	3.14286	4.5	12	6	3.016	2.625	2.078	3.281	2.079	2.734	0	1	0	0	0
14	5	0	1	0	33	1	0	3.5	3.75	4	3	3.6	2.66667	2.66667	4.28571	4.5	12	11	3.344	25.375	6.891	8.859	2.406	4.704	0	1	0	0	0
14	6	0	1	0	21	1	1	4.5	3.75	4	2.75	4.6	3	4.66667	3.85714	4.5	12	15	13.407	2.968	1.844	2.188	6.781	2.734	0	1	0	0	0
14	7	0	1	0	25	1	0		2	3.75	3.33333	2.75	3.66667	3.33333		4.5	12	7	2.032	3.172	2.093	1.625	3.391	1.75	0	1	0	0	0
14	8	0	1	0	58	1	0	3			2.33333	3.2	2.66667	3.33333	4	4.5	12	6	1.047	1.969	2.188	1.75	1.75	1.984	0	1	0	0	0
14	9	0	1	1	23	1	1	5	2.75	3.75	3.75	4.4	4	4.66667	3.75	1	0	6	5.422	5.25	2.735	1.968	2.079	3.609	0	1	0	1	0
14	10	0	1	1	27	1	0	3.5	2.75	3	2.75	2.8	3	3.33333	4.5	4.5	12	10	2.141	2.516	27.562	2.297	1.781	2.485	0	1	0	0	0
15	1	0	1	0		0	1	4.66667	3.25	3	3.75	4	3.5	3.66667	3.66667	4.5	0	6	12.719	2.297	2.515	2.844	1.969	7.406	0	1	0	1	7
15	2	0	1	0	24	0	0	4.25	3	2.25	3.75	4.6	3	3.66667	4.25	0.5	6	7	1.344	2.187	3.61	6.453	4.703	2.953	0	1	0	0	7
15	3	0	1	0	21	0	0	1.75		3	3	2.75	3.33333	3.66667		4.5	0	6	9.547	3.391	1.75	1.64	1.969	2.094	0	1	0	1	7
15	4	0	1	0	25	1	0	2.25	1.75	3	3.75	5	4	2.33333	5	4.5	0	6	7.797	1.75	1.859	3.282	4.156	1.969	0	1	0	1	7
15	5	0	1	0	21	0	0	3	3	2.5	3	3	2.33333	2.66667	4	4.5	0	7	10.75	1.969	1.641	1.968	1.516	2.562	0	1	0	1	7
15	6	0	1	0	21	1	0	4.33333	3.75	3.33333	2	3.33333	3	3.33333		4.5	0	6	5.172	2.953	2.625	3.281	2.625	1.641	0	1	0	1	7
15	7	0	1	0	27	1	1	4.75	3.75	3.5	2.5	4.5	4	4.33333	4.28571	4.5	0	14	3.094	2.406	2.297	3.609	2.625	3.063	0	1	0	1	7
15	8	0	1	0	20	0	0	2.5	2	3.66667	1.66667	4.75	3.66667		4.33333	4.5	0	6	17.531	1.86	1.64	1.75	1.797	20.844	0	1	0	1	7
15	9	0	1	1	23	1	0	2.75	2.5	2.66667	3.75	2.6	3.33333	4	4.625	9	0	6	2.219	2.953	2.406	1.641	1.969	2.078	0	1	0	1	7
15	10	0	1	1	25	1	0	5	3.25	2.75	3.5	4	4	3.33333	5	9	0	14	3.75	2.297	2.625	3.828	2.516	2.734	0	1	0	1	7
16	1	0	1	0	30	1	0	5	1.75	4.25	1.5	4.4	3	3.66667	4.125	4.5	6	9	5.625	1.859	2.406	1.86	2.078	3.609	0	0	1	0	0
16	2	0	1	0	24	1	1	4.75	3.33333	3.5	3.25	4	2.33333	2.33333	4.5	4.5	6	6	20.937	1.984	2.282	2.078	1.75	2.515	0	0	1	0	0
16	3	0	1	0	21	1	0	4.33333	3.75	4.25	2.66667	2.8	3.66667	3.33333	4.375	4.5	6	15	8.796	5.047	2.391	2.297	1.656	2.719	0	0	1	0	0
16	4	0	1	0	30	1	0	5	2.33333	4	3.5	4.5	3.66667	4	4.5	4.5	6	6	3.875	4.937	5.781	3.61	3.828	4.484	0	0	1	0	0
16	5	0	1	0	21	1	1	4.5	4	3	2.75	4	3	4.33333	2	4.5	6	6	1.578	4.812	2.422	2.609	2.407	2.187	0	0	1	0	0
16	6	0	1	0	24	1	0	2.75	2.75	3.75	1	5	4.33333	2	5	4.5	6	6	16.453	1.531	1.75	1.766	2.5	1.75	0	0	1	0	0
16	7	0	1	0	29	1	0	5	3.5	3.33333	2	4.33333	3.5	2.66667	4.5	4.5	6	7	3.875	1.531	11.703	1.859	4.266	2.516	0	0	1	0	0
16	8	0	1	0	22	1	1	4	5	4	2.5	4.4	4	4.66667	3.5	4.5	6	6	21.484	1.969	1.968	1.86	2.297	2.187	0	0	1	0	0
16	9	0	1	1	22	1	0	2	2.33333	4	1.66667	2.5	4.33333	1.66667	2.75	1	0	12	4.64	2.078	3.61	2.625	2.625	2.187	0	0	1	1	0
16	10	0	1	1		1	0	4.25	2	3.25	1.75	2.8	2.33333	3.33333	4.5	4.5	6	12	0.703	1.968	1.969	2.078	1.532	2.406	0	0	1	0	0
17	1	0	1	0	25	0	0		2.75	2	2.25	3.5	3		4.66667	4	9	7	3.985	2.078	3.172	3.281	1.969	4.484	0	0	0	0	0
17	2	0	1	0	26	1	0	1.75	2.66667	1.5	4.25	2	2	2.66667	4.375	4	9	6	7.813	2.625	3.719	2.187	2.953	2.188	0	0	0	0	0
17	3	0	1	0	28	0	0	4.33333		4	2	4.4	4	4		4	9	9	1.797	1.875	3.047	4.813	6.125	2.078	0	0	0	0	0
17	4	0	1	0	24	1	0	2.75	1.5	4.25	2.5	3.8	3.66667	2.66667	4.875	4	9	15	10.657	3.172	1.859	1.969	1.64	3.391	0	0	0	0	0
17	5	0	1	0	29	1	0	3.5	2.25	3.25	2.75	4.2	3.66667	2.66667	3.875	4	9	7	8.688	5.141	3.843	2.297	2.172	3.828	0	0	0	0	0
17	6	0	1	0	26	1	0	3.75	2.75	3	2.25	3.4	3	3.33333	4.125	0.5	9	14	18.204	7.328	5.578	2.734	6.453	2.953	0	0	0	0	0
17	7	0	1	0	25	1	0	4.75	3.5	3.5	2.25	4.6	4.66667	4.33333	4.5	4	9	6	0.922	8.313	3.953	2.172	2.844	2.515	0	0	0	0	0
17	8	0	1	0	26	0	0	3.66667	3.25	3	1.66667	3.33333	4.33333	3.5	4.14286	4	9	6	19.75	1.735	3.609	2.297	3.063	2.843	0	0	0	0	0
17	9	0	1	1	21	1	1	3.66667	4	5	3.25	3.75	3	4	4.75	4	9	6	3.11	5.859	4.203	2.516	4.266	3.171	0	0	0	0	0
17	10	0	1	1	23	1	1						3.5	4.33333	3.125	1	0	15	3.657	2.843	2.407	1.531	1.859	2.625	0	0	0	1	0
18	1	0	1	0	23	0	0	2.25	2.75	2.75	2.33333	3.75	3.66667	3.33333	4.75	4.5	9	6	2.562	3.61	3.062	1.969	2.187	1.75	0	1	1	0	0
18	2	0	1	0	32	1	0	3.5	3.25	3.25		5	2	4.66667	3.75	4.5	9	6	17.875	2.297	2.312	3.156	3.407	2.718	0	1	1	0	0
18	3	0	1	0		1	0	3.75	3.5	3.75	1.75	3.2	4		4.375	4.5	9	6	0.703	1.641	2.187	1.656	2.391	1.969	0	1	1	0	0
18	4	0	1	0	21	1	1	5		2.66667	2.75	4.8	4	3.33333	3.625	4.5	9	14	1.687	1.532	2.953	12.468	2.079	13.015	0	1	1	0	0
18	5	0	1	0	23	1	0	4.25	3	4.5	2.5	4.2	3.66667	2.66667	4.75	4.5	9	15	0.765	2.454	1.859	3.062	1.969	1.86	0	1	1	0	0
18	6	0	1	0	22	1	1	4.25	2.75	3.25	1.25	2.4	3.66667	3.33333	4.83333	4.5	9	15	19.515	2.954	1.859	2.625	2.078	1.969	0	1	1	0	0
18	7	0	1	0	22	1	1	4.75		3.5	2	2.8	3.5	5	4.85714	4.5	9	6	11.203	2.516	2.734	3.078	2.938	2.296	0	1	1	0	0
18	8	0	1	0	24	1	0	4.33333	3.66667	2.5	2.66667		3.33333	3.66667	4.5	4.5	9	12	3.015	2.391	2.516	2.187	1.875	2.063	0	1	1	0	0
18	9	0	1	1	25	0	1	4	2.66667	3	3.75	4.6	4	3.33333	5	4.5	9	15	1.031	2.844	1.531	3.172	2.625	1.859	0	1	1	0	0
18	10	0	1	1	24	1	0	3.75	3.25	3	3.25	3.6	3	4	4.66667	1	0	10	0.703	2.297	1.75	2.187	1.969	3.063	0	1	1	1	0
19	1	0	1	0	29	1	0	2	2	3.5	4.5	3.8	1.66667	2	4	5	0	6	3.437	1.86	2.515	2.188	1.984	2.188	1	0	0	1	8
19	2	0	1	0	22	1	1	4	2	3.5	4.5	3.6	3	4.33333	4.5	5	0	6	1.031	2.485	2.218	2.297	2.297	2.406	1	0	0	1	8
19	3	0	1	0	24	1	0	3.75	1.75	3.75	2.25	4.2	3	4.33333	4.75	5	0	8	4.422	1.969	2.078	1.531	1.969	2.187	1	0	0	1	8
19	4	0	1	0	22	0	1	2.66667	1.75	3.5	4	4.8	2	3.33333	3.28571	5	0	6	2.719	5.312	3.61	1.859	2.297	2.078	1	0	0	1	8
19	5	0	1	0	24	1	0	3	3.5	5	1	4.2	4.33333	4.33333	5	5	0	6	2.672	3.734	2.281	2.188	1.531	1.75	1	0	0	1	8
19	6	0	1	0	24	1	0	3.25	3.5	3.75	1.5	4	3.33333	4	4.25	5	0	6	4.422	1.64	1.782	3.359	1.531	1.75	1	0	0	1	8
19	7	0	1	0	22	1	1	4	4	4.33333	3.25	4.33333	3.33333	4.66667	4	5	0	6	8.687	4.813	1.969	2.625	1.968	1.969	1	0	0	1	8
19	8	0	1	0	23	1	1	4	2.25	3.5	3.5	4.25	4.33333	3	3.42857	5	0	6	7.484	1.75	3.172	3.063	2.406	1.75	1	0	0	1	8
19	9	0	1	1	29	1	1	4.25	3	3	2.33333	4	3	4.33333	3.28571	10	0	7	2.016	3.718	2.094	5.453	2.516	2.953	1	0	0	1	8
19	10	0	1	1	24	1	0	4.66667	3		4.25	5	3.5	2.5	3.375	10	0	15	3.437	4.375	10.5	1.829	3.546	2.516	1	0	0	1	8
20	1	0	1	0	24	1	0		4.33333	2.33333	3	4.75	3	3.66667		0	1	15	0.375	1.547	1.625	2.078	2.297	3.734	1	0	0	0	5
20	2	0	1	0	24	1	1	4.25	2.5	2.5	4	3.4	3.33333	4	2.125	3	0	8	1.906	3.938	2.421	2.282	1.75	1.75	1	0	0	1	5
20	3	0	1	0	24	1	0	3.5	1.5	1.5	5	4.8	2	3	2.71429	3	0	10	8.281	2.266	2.297	3.406	2.937	2.844	1	0	0	1	5
20	4	0	1	0	27	1	0	3.5	2.75	2.75	3.66667	3.8	3.66667	3.66667	3.75	1	9	12	3	4.047	2.843	3.282	3.078	3.156	1	0	0	0	5
20	5	0	1	0		0	0	1.33333		4		3		4	2.8	1	9	6	1.031	2.297	2.516	2.093	2.172	1.969	1	0	0	0	5
20	6	0	1	0	26	0	0	3.75	2	3.5	3	4.8	3.66667	3	4.28571	3	0	6	14.265	2.407	5.797	1.968	2	5.469	1	0	0	1	5
20	7	0	1	0	25	1	0	4.5	1.66667	3.66667	2	4.6	4.33333	2	4.83333	3	0	7	3.562	2.719	4.703	3.063	3.172	2.187	1	0	0	1	5
20	8	0	1	0	26	1	0	2.33333	1.66667		3.66667	3.33333	2.66667	4		3	0	6	3.547	1.64	1.891	2.375	2.187	1.86	1	0	0	1	5
20	9	0	1	1	24	1	1	2.75	2.75	4	3	3	4	3.5	3.57143	0	1	15	1.906	1.672	2.703	1.969	2.078	1.75	1	0	0	0	5
20	10	0	1	1	27	0	1		3	3.5		3.33333	4.33333	4.5	2	6	0	15	1.031	1.75	3.719	3.39	2.407	3.937	1	0	0	1	5
21	1	1	0	0	22	1	0	2.5	2.66667	2.5	3.5	3.8	2.33333	2.66667	4.14286	4.5	6	6	17.172	1.968	1.86	1.859	1.969	1.641	0	1	0	0	0
21	2	1	0	0	25	1	0	3.25	3	2.33333	2.33333	4.66667	4.33333	3.66667	4.875	4.5	6	6	15.531	2.125	2.797	2.078	1.641	2.359	0	1	0	0	0
21	3	1	0	0	21	0	0	2.25	3.25	3.33333	3.75	3.25	2.33333	3.33333	4.4	4.5	6	9	2.844	3.062	2.516	2.297	10.937	1.594	0	1	0	0	0
21	4	1	0	0	26	1	0	3.5	2.5	3.75	3.25	4.6	4	2.33333	4.375	4.5	6	11	10.719	3.718	3.235	2.781	2.859	2.282	0	1	0	0	0
21	5	1	0	0	21	1	0		2.5		1.75	2.75		3.33333	5	4.5	6	6	16.515	2.188	1.812	1.829	1.828	3.172	0	1	0	0	0
21	6	1	0	0		0						3	2	3.33333		4.5	6	11	3.828	2.094	3.812	4.063	2.172	2.187	0	1	0	0	0
21	7	1	0	0	24	1	1	4.75	2.5	4	4.25	4.8	4.33333	3.66667	4.375	4.5	6	6	9.297	6.718	2.688	2.375	2.547	2.406	0	1	0	0	0
21	8	1	0	0	27	1	0		2	4	2.75	3.2	4.66667	2.5	4.28571	4.5	6	6	4.812	10.719	6.125	1.531	1.657	3.484	0	1	0	0	0
21	9	1	0	1	26	1	1	4.75	3.75	4.25	2	4.6	4	4	4.14286	4.5	6	6	3.875	4.219	5.75	3.765	4.485	2.734	0	1	0	0	0
21	10	1	0	1	24	0	1	4.75	3.75	3.75	2.25	4.2	2.66667	4	2.375	1	0	8	11.375	2.406	3.391	2.406	2.734	5.578	0	1	0	1	0
22	1	1	0	0	28	1	0	2.75	3.25	2	3	2.8	3.33333	3.33333	4	0.5	6	15	4.922	1.859	1.86	4.703	1.75	2.937	0	1	0	0	1
22	2	1	0	0	23	0	0	3.33333	2.66667	2.33333		3		3		1.5	0	7	9.235	7.828	2.343	2.469	2.266	2.656	0	1	0	1	1
22	3	1	0	0	26	1	0	1.5	2.25	3.75	3.33333	1.6	3.66667	2.33333	5	2	9	7	3.61	1.796	1.813	2.406	4.375	2.406	0	1	0	0	1
22	4	1	0	0	26	1	0	4	2.5	3.25	2	4.8	3.33333	3.66667	4.375	2	9	6	4.485	1.968	1.75	2.844	2.297	2.625	0	1	0	0	1
22	5	1	0	0	21	1	0	4.25	1.75	4	2	3.4	5	2	4.25	2	9	12	8.219	2.062	1.954	1.765	1.641	2.734	0	1	0	0	1
22	6	1	0	0	22	0	1					4.66667	4	3	3.5	2	9	6	3.063	1.5	1.89	2.188	4.047	4.812	0	1	0	0	1
22	7	1	0	0		0	1		1.25	5	3	4	4.33333	2	3.83333	0	5	15	4.5	2.406	2.829	2.406	2.625	3.172	0	1	0	0	1
22	8	1	0	0	27	1	0	3	3	3.5	3.33333	3.25	4	3	3.25	0.5	12	15	1.75	1.86	1.75	2.296	1.532	1.859	0	1	0	0	1
22	9	1	0	1		1		2	2.75	2.75	2.25	4.6	3.33333	2.66667	4.42857	3	0	9	17.063	2.297	5.906	7.875	1.859	2.516	0	1	0	1	1
22	10	1	0	1	21	1	0	3					3.5	1.66667	3	3	0	13	3.063	2.625	2.406	2.297	4.453	2.672	0	1	0	1	1
23	1	1	0	0	25	1	0	2.75	2	3	2	4.2	4	3.33333	4.25	0.5	9	15	5.797	1.859	2.188	1.968	3.516	2.062	0	1	1	0	0
23	2	1	0	0	26	0	0	5	2	2.66667	2.33333	4	4	3	5	1	9	6	5.25	4.594	2.406	1.875	2.39	2.188	0	1	1	0	0
23	3	1	0	0	26	1	0	3.25	2.33333	3.33333		3	2.5			0	5	15	5.031	3.172	5.219	1.89	2.36	2.89	0	1	1	0	0
23	4	1	0	0	25	1		4.5	2.25	3.5	2.5	4	4.33333	3.66667	4	1	9	15	3.828	1.516	2.218	1.844	1.859	1.985	0	1	1	0	0
23	5	1	0	0	23	1	1	3.5	2.75	3.5	3.25	3.75	3	4	3.125	2	6	6	6.453	3.609	5.25	1.797	2.578	3.063	0	1	1	0	0
23	6	1	0	0	22	0	1	4	2.5	4.5	2.75	3.6	3.33333	3.66667	2.5	2	6	15	5.922	4.14	6.016	2.406	2.625	9.406	0	1	1	0	0
23	7	1	0	0	24	1	1	5	4.5	4.25	2	4.2	4	3.66667	3.875	2	6	15	7.547	2.953	4.078	2.484	2.078	1.969	0	1	1	0	0
23	8	1	0	0	24	1	1	4	2.25	3.25	2.25	3.6	4.33333	3	3.875	2	6	12	3.828	3.719	3.39	2.297	2.844	5.547	0	1	1	0	0
23	9	1	0	1	27	1	0	3	3	3.25	3.25	3.6	3.33333	3.5	4	2	0	15	3.39	1.875	1.844	2.078	6.141	2.281	0	1	1	1	0
23	10	1	0	1	24	1	0	4.66667	2	3.5	2.5	4.6	2.66667	3.33333	4.625	2	0	7	2.406	4.063	2.171	1.86	2.078	2.187	0	1	1	1	0
24	1	1	0	0	31	1	1	2.75	2.25	3.25	3.75	5	3.33333	4	4	5	6	6	2.078	4.375	5.688	2.296	1.969	1.86	0	0	0	0	0
24	2	1	0	0	20	1	0	4.75	2.5	4	3	4.6	3.66667	3	5	5	6	8	3.625	3.156	2.735	2.64	1.578	2.125	0	0	0	0	0
24	3	1	0	0	23	0	0	4	1.75	4.33333	4.75	4.8	3.33333	4.66667	4.875	5	6	15	4.375	2.422	4.031	2.734	5.25	2.844	0	0	0	0	0
24	4	1	0	0	26	1	1	2.5	1.5	2	4	3.6	2.33333	3.33333	2.75	5	6	6	5.25	3.297	4.14	3.188	2.719	1.937	0	0	0	0	0
24	5	1	0	0	28	1	1	4.75	3.25	1.25	3	4	3.33333	4	4	5	6	6	5.469	3.609	3.063	3.718	2.953	1.641	0	0	0	0	0
24	6	1	0	0	25	1	0	2.25	2.25	2.5	3.25	2.6	2	3	3.875	5	6	6	3.609	3.25	5.828	2.297	2.516	2.078	0	0	0	0	0
24	7	1	0	0	27	1	0	3.25	1	2.25	4.5	5	3	4.33333	4	5	6	6	2.516	3.5	2.468	2.016	1.734	3.297	0	0	0	0	0
24	8	1	0	0	24	1	0	3.5	2	3.66667	3.33333	3.4	3.66667	3.33333	4.75	5	6	6	4.375	3.937	2.516	2.734	2.313	2.062	0	0	0	0	0
24	9	1	0	1	25	1	0	3.75	2.75	3	2	4.8	3.66667	3.66667	4.5	5	6	11	4.406	2.813	2.297	8.75	22.64	3.391	0	0	0	0	0
24	10	1	0	1	26	1	0	3.25	2.75	4.25	2	4	3.33333	2.33333	4.875	5	6	6	4.391	3.265	3.625	3.156	1.969	1.531	0	0	0	0	0
25	1	1	0	0	22	1	0	4	3	3.75	1.75	4.4	4	3	4.625	3.5	0	12	6.344	2.406	2.625	1.563	2.812	1.641	0	1	1	1	5
25	2	1	0	0	24	1	0	4.25	2.25	3.5	2.25	2.4	2.66667	2.33333	4.375	1	6	12	2.844	1.969	1.968	3.172	4.047	2.406	0	1	1	0	5
25	3	1	0	0	24	1	0	2.5	3	2	3.5	3.6	2.66667	3.33333	4	3.5	0	6	7.109	2.454	2.906	1.969	2.296	1.641	0	1	1	1	5
25	4	1	0	0	24	1	1	3.75	3	3.5	3	3.2	3.66667	3.66667	3.75	3.5	0	6	7.109	2.297	1.969	2.297	2.078	1.969	0	1	1	1	5
25	5	1	0	0	23	1	0	2.5	2	4.5	3.25	3.2	3	3.33333	4.28571	0.5	6	8	9.484	5.61	2.953	2.078	2.406	3.61	0	1	1	0	5
25	6	1	0	0	21	1	0	3.5	3.75	3	1.75	4.4	3.66667	3.66667	4.125	3.5	0	6	4.375	3.172	1.984	2	3.235	1.968	0	1	1	1	5
25	7	1	0	0	21	1	0	4.25	3.25	3	1.75	3	2.66667	3		3.5	0	6	5.469	2.406	2.531	2.188	1.844	1.968	0	1	1	1	5
25	8	1	0	0	22	1	0	3	2.5	4.5	4.25	3.25	4	2.33333	3.75	1	6	12	3.719	1.75	2.078	2.422	2.937	1.969	0	1	1	0	5
25	9	1	0	1	23	0	0					3.2	2.33333	2.66667	3.6	7	0	8	3.391	1.593	1.797	3.61	2.078	1.969	0	1	1	1	5
25	10	1	0	1	27	1	1	3	2	4	2.25	4.4	4.66667	2.5	3.28571	7	0	6	2.844	3.062	1.641	2.406	2.078	2.407	0	1	1	1	5
26	1	1	0	0	32	1	0	3.5	4.25	1.75	3	3.4	2	3.66667	4.5	5	0	6	9.625	4.812	3.172	3.391	3.39	2.407	1	0	0	1	8
26	2	1	0	0	23	1	0	3.5	3.5	3.25	3.25	3.4	3	4	4.5	5	0	6	5.359	2.734	2.079	3.281	1.859	2.844	1	0	0	1	8
26	3	1	0	0	31	1	1	3.5	2.25	3.33333	3.66667	4.4	2	3.66667	3.66667	5	0	6	7.765	2.735	2.953	3.39	1.86	2.297	1	0	0	1	8
26	4	1	0	0	27	1	1	4.25	2.25	3.5	2.5	3.2	4	3.66667	3.625	5	0	6	6.781	2.906	2.781	2.844	2.406	2.407	1	0	0	1	8
26	5	1	0	0	27	1	1	4.25	3	4	2.25	3.6	4.66667	3.66667	3.375	5	0	6	4.047	3.281	1.547	2.062	2.078	1.641	1	0	0	1	8
26	6	1	0	0	27	0	0	5	3.5	3.5	1.66667		3	3.33333	4.42857	5	0	6	4.703	1.531	2.625	2.734	2.407	2.078	1	0	0	1	8
26	7	1	0	0	29	1	0	5	4	2.75	1.75	3.4	4.66667	4	4.5	5	0	13	1.75	1.64	2.844	3.391	3.39	1.422	1	0	0	1	8
26	8	1	0	0	28	1	0	3	2.75	3.75	2.5	3	3	3.66667	4.625	5	0	6	3.39	1.969	2.734	2.407	1.968	1.75	1	0	0	1	8
26	9	1	0	1	23	1	1	4	2.25	3	4.25	4.6	4.33333	4	4.25	10	0	6	10.172	4.5	2.937	4.484	2.954	3.718	1	0	0	1	8
26	10	1	0	1	28	1	1	3.5	4.25	2.75	4	3.4	3.66667	4	4.125	10	0	6	2.734	1.969	1.969	2.187	2.078	2.094	1	0	0	1	8
27	1	1	0	0	22	1	0	3.5	2	4.5	1.5	3.2	4	2.33333	5	4	12	6	1.422	3.609	1.891	1.828	1.969	3.062	0	0	0	0	0
27	2	1	0	0	34	1	1	2	3.33333	2.75	4.25	4	1	4	3.125	4	12	6	5.094	2.89	1.641	3.391	2.422	2.281	0	0	0	0	0
27	3	1	0	0	27	1	0	4.75	3.5	4.33333	2	3.6	4.33333	3	3.5	4	12	6	11.156	4.203	3.016	4.047	1.547	2.281	0	0	0	0	0
27	4	1	0	0	20	1	1	2.33333	3.25	2.5	2.75	2	3.66667		4.5	4	12	6	10.281	3.5	4.266	2.625	3.172	1.75	0	0	0	0	0
27	5	1	0	0	29	1	1	3.5	1.75	3	3	3.2	4	2.33333		4	12	6	16.484	7.032	4.718	3.813	2.844	2.187	0	0	0	0	0
27	6	1	0	0	20	0	1	3	2.5	2.25	4	3.6	3.33333	3.33333	3.42857	4	12	6	16.188	4.265	3.063	3.937	3.5	2.078	0	0	0	0	0
27	7	1	0	0	21	0	1	2.25	1.75	3.75	3.25	4.8	3	3.66667	3.71429	4	12	6	15.75	2.281	1.985	1.422	4.812	3.391	0	0	0	0	0
27	8	1	0	0	23	1	1	4.33333	2	3.66667	4.5	3.6		2.5	4.375	0.5	6	6	6.891	4.265	4.594	2.625	2.094	4.578	0	0	0	0	0
27	9	1	0	1	23	1	1	3.75		3.66667			2.66667	2.66667	3.57143	1	0	10	3.609	2.625	3.391	3.516	5.562	2.735	0	0	0	1	0
27	10	1	0	1	21	1	1	4	2.75	2.75	4.25	3.8	3	4.66667	2.5	4	12	6	12.359	5.032	2.843	2.219	2.266	4.265	0	0	0	0	0
28	1	1	0	0	23	1	0	4.75	2.66667	3.25	3.5	5	2.66667	4	4.14286	0.5	12	12	3.609	2.25	2.36	2.484	1.766	2.843	1	0	1	0	6
28	2	1	0	0	21	1	1	3	3	4.5	4	2	3	3	4.5	4	0	6	4.156	3.063	1.859	3.453	1.61	3.468	1	0	1	1	6
28	3	1	0	0	22	1	0	4.75	3.5	3.75	2.75	4.2	4.5	3.66667	4.28571	4	0	6	5.469	2.734	1.406	2.469	1.953	3.578	1	0	1	1	6
28	4	1	0	0	29	1	0	3.25	2	2.5	3	4	3.66667	3.33333	3.875	4	0	6	6.5	2.594	4.984	2.438	1.734	2.203	1	0	1	1	6
28	5	1	0	0	25	1	1	3.5	2	3.75	3.25	4.6	2.33333	2.66667	3.75	4	0	6	6.344	3.328	5.64	2.625	1.719	3.313	1	0	1	1	6
28	6	1	0	0	30	0	0	4.33333	2.75	3.5	2.75	4.5	2.5	3	4.875	0.5	6	15	4.234	2.11	2.297	1.968	2.953	2.188	1	0	1	0	6
28	7	1	0	0	29	1	0	3.66667	4	4.33333	3.66667	5	5	5	4.57143	4	0	6	7.219	2.734	2.516	1.64	2.407	21.109	1	0	1	1	6
28	8	1	0	0	28	1	0	4	2.75	3.5	3.25	3.4	4	3	3.875	4	0	6	4.703	4.375	2.844	1.937	2.016	2.062	1	0	1	1	6
28	9	1	0	1	26	1	0	2.75	3.75	3.25	2.5	3.6	3.33333	3.33333	2.75	8	0	6	3.609	2.078	2.079	1.75	1.859	1.859	1	0	1	1	6
28	10	1	0	1	25	1	0	2.25	3.5	3.5	3.5	4.75	3	4	4.5	8	0	15	2.734	3.719	1.75	4.391	3.156	1.641	1	0	1	1	6
29	1	1	0	0	29	1	1	3.33333	3.25			3.6	2.66667	3.33333	3.2	5	0	6	7	7.437	2.219	2.5	3.375	6.672	0	1	1	1	8
29	2	1	0	0	18	2	1	4.75	3.25	3.75	3	3.4	4.33333	4	4	5	0	9	4.641	1.765	5.078	2.516	3.734	2.907	0	1	1	1	8
29	3	1	0	0	27	1	1	4.25	2.25	3.25	1.75	4.8	4	4	5	5	0	6	10.172	2.515	2.954	6.578	4.359	3.203	0	1	1	1	8
29	4	1	0	0	26	1	1	3.5	4	3	3	3.4	2.66667	3.66667	4	5	0	6	5.687	3.719	6.563	3.172	3.062	2.188	0	1	1	1	8
29	5	1	0	0	21	1	1	3	1.75	4.25	4	5	3	3.33333	4.42857	5	0	6	6.422	4.078	7.125	4.141	2.625	1.828	0	1	1	1	8
29	6	1	0	0	25	1	1	3.75	3	3.5	3.33333	4.6	3.33333	3	3.57143	5	0	6	6.234	8.422	3.391	2.953	2.297	2.078	0	1	1	1	8
29	7	1	0	0	25	0	0	3.75	2.25	4	2.5	3.5	2	2.33333	4.85714	5	0	6	7.766	6.234	4.703	5.25	3.5	2.188	0	1	1	1	8
29	8	1	0	0	27	1	1	3.33333	5	4.25	2.66667	3.25	2.66667	4.33333	2.14286	5	0	7	3.719	9.625	2.406	1.75	2.203	2.5	0	1	1	1	8
29	9	1	0	1	22	1	1	2.25	2.25	2.25	4	3.2	2	3.33333	3.375	10	0	6	4.594	2.406	1.969	2.078	2.625	2.297	0	1	1	1	8
29	10	1	0	1	23	1	0	3.25	2.5	2.5	3.75	3.4	3	2.33333	3.625	10	0	6	3.719	1.968	2.094	2.391	3.531	2.813	0	1	1	1	8
30	1	1	0	0	23	1	0	4.25	2.75	3	3	3.6	4	3.66667	5	0.5	6	10	4.812	2.297	1.75	1.86	1.968	1.766	1	0	0	0	4
30	2	1	0	0	25	0	0	3.5	3.25	2.5	2.5	4	3.66667	4.33333	3.16667	3	0	6	8.859	4.485	2.953	3.719	1.75	1.859	1	0	0	1	4
30	3	1	0	0	24	1	0	3.66667		4	2	3.5	3.66667	3.66667	3.71429	1	12	6	2.187	2.188	12.469	2.515	1.969	1.484	1	0	0	0	4
30	4	1	0	0	23	1	0	4.25	3.5	1	5	4.2	2.5	4.5	2.8	3	0	6	11.375	3.391	2.953	2.297	2.796	1.969	1	0	0	1	4
30	5	1	0	0	27	1	0	4	2.25	3.25	3.33333	4.6	4	3.66667	4.25	3	0	15	11.375	2.406	1.625	1.766	3.719	1.906	1	0	0	1	4
30	6	1	0	0	23	1		3.75	3.75	3.75	3.25	3	3.66667	4	4.75	3	0	6	8.5	3.859	2.953	3.282	2.297	2.734	1	0	0	1	4
30	7	1	0	0	26	0	0	2.75	3.5	3	3.5	3.2	3	3.33333	4	1	12	6	1.641	11.093	1.703	3.313	2.484	1.969	1	0	0	0	4
30	8	1	0	0	25	1	1	4.75	2.33333	2.75	1.66667	4.2	3	3.33333	2.875	0	9	12	14.437	4.157	11.265	4.922	4.375	8.531	1	0	0	0	4
30	9	1	0	1	26	1	0	4	3.25	2.5	3	3.2	4	3	4.75	6	0	11	3.5	2.516	1.968	2.735	3.797	2.656	1	0	0	1	4
30	10	1	0	1	20	1	0	2.33333		3			3		5	6	0	6	3.5	1.969	1.734	2.203	2.969	2.391	1	0	0	1	4
31	1	1	1	0	28	1	1	3.75	3.75	5	3	3.4	3	3.33333	4.125	3.5	6	6	7.625	4.813	4.25	4.046	4.157	2.375	0	1	0	0	0
31	2	1	1	0		0	1	4.66667	3.33333	4.66667	1.33333	3.66667	4.33333	3.66667		3.5	6	15	10.719	2.156	2.734	4	2.985	13.094	0	1	0	0	0
31	3	1	1	0	28	1	1	3.5	2	3	4.33333	4.6	3.66667	3.66667	1	3.5	6	6	5.828	4.703	3.828	4.079	3.25	2	0	1	0	0	0
31	4	1	1	0	23	1	0	2.25	2.5	3.75	1.5	4.4	4.66667	2.5	4.75	3.5	6	15	6.375	2.781	3.235	4.343	3.422	3.5	0	1	0	0	0
31	5	1	1	0	23	1	1	4.75	3	2.66667	4	4.2	3.33333	4	3.25	3.5	6	6	3.641	4.734	2.203	3.813	1.765	2.953	0	1	0	0	0
31	6	1	1	0		1	1	4	2	4.25	2.25	4.2	3	2	3.875	3.5	6	7	2.109	1.969	1.797	2.359	2.391	13.109	0	1	0	0	0
31	7	1	1	0	26	1	1	4.75	3	4.25	2.75	4.4	2.66667	3.33333	3.71429	0	5	15	1.125	6.453	5.25	4.813	3.718	7.547	0	1	0	0	0
31	8	1	1	0	26	1	0	3.25	3	3	2.5	4.6	2.66667	3.66667	4.625	3.5	6	6	7.688	3.906	3.969	2.625	2.609	2.359	0	1	0	0	0
31	9	1	1	1	29	1	0	4	1.75	3	2.5	4.8	4	3.33333	4.5	2	0	15	1.172	1.906	2.11	2.281	1.64	1.563	0	1	0	1	0
31	10	1	1	1	28	1	0	3.75	2.5	3.25	2.25	3.4	2.66667	3.66667	4.5	2	0	15	2.875	2.188	1.968	2.125	2.36	2.328	0	1	0	1	0
32	1	1	1	0	26	1	0	3.5	3	2.75	3.25	4	3	4	4.5	2.5	12	10	7.578	2.406	1.641	2.515	2.188	8.234	0	1	0	0	0
32	2	1	1	0	27	1		5	2.25	4	3.5	4.2	4.33333	3	2.5	2.5	12	10	21.719	3.796	2.875	6.641	6.453	14.438	0	1	0	0	0
32	3	1	1	0	26	1	0	4	2.5	3.25	2	2	4	3.33333	4	1.5	9	8	8.562	4.078	2.157	2.187	1.75	1.985	0	1	0	0	0
32	4	1	1	0	26	0					2.66667	4.5	3.33333	4.66667	3.71429	2.5	12	6	6.922	2.218	3.563	1.641	2.671	2.266	0	1	0	0	0
32	5	1	1	0	25	1	0	4	3	3.25	4.5	3.8	4	4.33333	3.5	1.5	9	14	7.25	2.625	2.078	1.531	9.828	2.125	0	1	0	0	0
32	6	1	1	0	29	0	0	4.5	3.75	4		3.4	4	3.33333	4.125	1.5	9	9	8.078	3.172	7.515	2.922	8.641	5.797	0	1	0	0	0
32	7	1	1	0	26	1	0	2.75	2.25	2.5	3.5	4.6	2.66667	3.33333	4	2.5	12	6	2.328	1.75	3.937	1.907	5.562	5.188	0	1	0	0	0
32	8	1	1	0	24	0			3		3	3.5	5	3	4.14286	2.5	12	6	1.562	3.719	3.719	4.531	3.531	1.828	0	1	0	0	0
32	9	1	1	1	27	1	1	4.25	2	4.25	4.25	4.75	3.33333	3.5	2	2	0	7	11.187	3.641	2.734	2.594	2.406	2.844	0	1	0	1	0
32	10	1	1	1	26	1	1	3.5	2	3.25	4	4.33333	4	3	2.75	2	0	6	18.078	2.109	2.047	2.297	2	2.813	0	1	0	1	0
33	1	1	1	0	22	1	1	5	2.5	4.75	3.33333	3.4	4.33333	4	3.375	3	9	6	1.672	9.75	3.453	2.953	2.735	2.437	0	1	0	0	1
33	2	1	1	0		0	0	2.75	3.5	2.5	3.25	4.2	2.66667	2.66667	4.25	3	9	6	8.891	4.078	1.828	1.641	1.781	2.375	0	1	0	0	1
33	3	1	1	0	24	1	0	4.75	2.25	4.5	2.25	3.8	5	2.33333	4.875	1.5	0	6	0.688	1.859	1.969	1.656	1.797	1.64	0	1	0	1	1
33	4	1	1	0	23	1	0	3.75	2.5	3	2.75	3.6	3.33333	3.33333	4	3	9	6	11.125	3.313	2.875	2.437	2.375	2.438	0	1	0	0	1
33	5	1	1	0	26	0	0	5	2		1.75	4.75	4	4	4.42857	0.5	9	6	9.484	2.797	1.969	1.828	1.672	2.703	0	1	0	0	1
33	6	1	1	0	27	1	0	3.75	2	4	3.25	3	2.66667	3.33333	3.5	3	9	6	2.109	3.329	5.64	2.641	2.312	2.157	0	1	0	0	1
33	7	1	1	0	26	1	1	4	3	4	3.5	3	4	3.5	3.2	3	9	6	5.391	1.75	5.875	2.984	2.266	2.14	0	1	0	0	1
33	8	1	1	0	24	1	0	3.75	3.33333	3.5	3.5	4.2	4	3	4	3	9	6	13.016	2.547	2.218	2.594	1.781	1.86	0	1	0	0	1
33	9	1	1	1	30	0	0	4		4	2	3.5	4.33333	4	4.4	3	0	6	1.125	1.609	1.813	1.531	1.828	1.532	0	1	0	1	1
33	10	1	1	1	26	1	0	2.5	3.25	3.75		1.75	3	2.66667	3.85714	3	0	12	1.563	1.75	3.718	1.891	1.719	1.672	0	1	0	1	1
34	1	1	1	0	26	1	0	2.5	2.5	3.5	3.5	3	2.66667	3.66667	4.125	3.5	6	8	4.125	2.359	2.625	2.016	2.578	2.031	0	1	1	0	0
34	2	1	1	0	30	1	0	4	3	3.75	2.25	2.75	4.33333	4	5	3.5	6	12	4.172	1.766	2.125	2.296	2.125	2.422	0	1	1	0	0
34	3	1	1	0	25	1	0	2.66667	3.66667	4.66667	3		3.66667	3	5	3.5	6	6	2.219	6.234	3.172	2.188	4.093	1.953	0	1	1	0	0
34	4	1	1	0	26	1	0	4.75	3.25	3.75	1.5	3.8	5	3.33333	4.125	3.5	6	6	6.063	3.093	2.516	1.5	2.437	2.079	0	1	1	0	0
34	5	1	1	0	27	1	0	5	3.25	3		4.8	5	4.33333	3.14286	0	5	15	12.438	4.187	2.766	2.843	2.532	3.187	0	1	1	0	0
34	6	1	1	0	23	1	1	3.75	3	2.5	4.25	3.2	2.33333	3.66667	3.66667	3.5	6	6	8.016	3.062	8.344	4.484	5.547	5.531	0	1	1	0	0
34	7	1	1	0	23	1	1	2.75	3.75	2.25	3.33333	2.75	3.66667	4	3.625	3.5	6	6	12.984	2.579	2.078	5.578	1.75	1.859	0	1	1	0	0
34	8	1	1	0	27	0	0	3.5	2.33333	3.33333		4	2.66667	3.5		3.5	6	7	4.563	3.125	2.625	2.078	4.187	2.266	0	1	1	0	0
34	9	1	1	1	25	1	1	4.75	3.75	4.75	2.75	4.6	3.66667	3.33333	3.625	2	0	15	1.563	2.515	2.469	2	2.203	2.188	0	1	1	1	0
34	10	1	1	1	27	1	0	3.5	2.75	3.25	2.75	3.6	4	2.33333	4.25	2	0	6	4.516	11.968	4.985	5.547	5.875	6.297	0	1	1	1	0
35	1	1	1	0	22	1	0	2.66667	2	3	3.75	4.6	2.66667	1.66667	4.625	4.5	9	6	2.906	2.297	1.969	1.656	1.844	1.547	0	0	0	0	0
35	2	1	1	0	22	1	1	4.5	2.25	3.25	3	3.8	3.5	2.33333	4	4.5	9	13	7.172	1.641	3.39	3.063	3.062	3.938	0	0	0	0	0
35	3	1	1	0		0	0	4	2.25	3	2	4	3			4.5	9	6	4.438	1.75	1.968	1.657	1.734	2.25	0	0	0	0	0
35	4	1	1	0	20	1	1	4	1.25	3.25	2.75	4.6	4.66667	1.66667	3.875	4.5	9	6	6.734	2.079	2.734	1.641	2.078	3.718	0	0	0	0	0
35	5	1	1	0	24	1	1	3.25	2	4.66667	3	4.6	2.33333	2.66667	3.42857	4.5	9	6	7.719	1.64	2.204	1.734	1.672	3.359	0	0	0	0	0
35	6	1	1	0	24	1	1	3	3.75	4	3	3.2	3.33333	4.66667	3.25	4.5	9	6	5.859	2.297	4.047	2.625	2.047	1.516	0	0	0	0	0
35	7	1	1	0	22	0	0	3	2.75	3.25	2.5	2.4	3	3.33333	3.125	4.5	9	6	2.141	5.578	2.078	4.375	2.187	2.625	0	0	0	0	0
35	8	1	1	0	22	1	0	3.66667	2.33333	3.66667	4	2	3.66667	1	2.71429	4.5	9	15	6.406	1.407	2.421	1.75	1.75	3.5	0	0	0	0	0
35	9	1	1	1		0		3.25	3.75	2.66667	3.75	4.6	2.66667	4.33333	3.5	1	0	6	2.906	1.547	1.969	2.062	2.625	1.532	0	0	0	1	0
35	10	1	1	1	26	0	0	3.66667	2.25		3	3.33333			4.16667	4.5	9	6	9.797	2.187	1.75	1.86	2.078	21.547	0	0	0	0	0
36	1	1	1	0	23	1	1	4.25	2.75	3.25	3.66667	3	4	3.66667	3.875	4.5	0	6	11.125	3.922	2.078	3.062	2.375	2.547	0	1	1	1	7
36	2	1	1	0	24	1	1	3.75	4.25	4	4.5	5	3	5	2.5	4.5	0	6	4.656	7.891	2.515	7.438	1.953	2.406	0	1	1	1	7
36	3	1	1	0	25	1	0	2.25	3	4	1.75	3	3	3	4.71429	4.5	0	6	14.828	4.141	4.39	3.5	5.032	2.734	0	1	1	1	7
36	4	1	1	0	24	1	1	4	3.75	3.75	2.75	4	4	3.66667	4.375	4.5	0	6	11.437	2.735	2.187	2.297	2.297	2.078	0	1	1	1	7
36	5	1	1	0	23	1	0	4.25	2	4.5	3	3	3.66667	2	4.75	4.5	0	15	8.047	3.39	2.735	3.39	2.719	2.75	0	1	1	1	7
36	6	1	1	0	24	1	1	2.66667	1.66667	2.75	2.25	2.6	1.66667	2.33333	5	4.5	0	7	4.328	2.406	2.297	2.735	2.734	2.187	0	1	1	1	7
36	7	1	1	0	23	1	0	3.5	2.25	2.75	4	3.8	3.66667	3	4.625	0.5	9	12	8.375	7.219	3.609	3.172	3.609	3.157	0	1	1	0	7
36	8	1	1	0		0	1	4.25	3.25	3.5	3	4	4	3.66667	3.125	4.5	0	6	9.578	6.781	2.297	4.703	2.188	2.297	0	1	1	1	7
36	9	1	1	1	23	1	0	4.33333	1.66667	3.5	2.75	3.4	4.33333	3	4.125	9	0	6	8.047	2.406	2.078	3.063	1.968	1.969	0	1	1	1	7
36	10	1	1	1	22	1	0	3.25	2.5	3	3.5	3.33333	3.5	4	3.42857	9	0	13	1.922	2.953	4.172	1.953	18.047	4.703	0	1	1	1	7
37	1	1	1	0	26	1	1	4.75	3.5	3.25	2.5	4.8	5	3.66667	3.375	1	9	15	4.328	2.406	5.688	3.171	2.297	3.688	0	1	1	0	6
37	2	1	1	0	22	1	1	3.75	3.5	3.75	2.75	4.6	3	3	3.5	4	0	15	15.812	4.485	2.843	4.703	4.485	2.39	0	1	1	1	6
37	3	1	1	0		1	1	5	4.33333	3.75	2	5	3.66667	4.33333	3.875	4	0	10	3.672	4.703	7.437	2.891	2.687	3.282	0	1	1	1	6
37	4	1	1	0	26	1	1	2.75	2.25	3.5	4.25	3	2.33333	3.33333	3.25	4	0	6	3.015	2.157	2.656	6.234	2.406	2.188	0	1	1	1	6
37	5	1	1	0	26	0	0	3.66667	3.5		3.5	4.4	3	3.5	4	4	0	7	2.687	2.375	3.703	2.469	2.391	2.203	0	1	1	1	6
37	6	1	1	0	27	1	0	4	3.5	3.5	2.75	4	3.33333	3.66667	4.71429	1	9	12	11.765	2.86	1.843	2.516	3.063	2.625	0	1	1	0	6
37	7	1	1	0	27	1	0	3	1.5	3.5	2.75	3.75	4	2.66667		4	0	15	6.75	1.625	2.078	2.484	2.11	2.187	0	1	1	1	6
37	8	1	1	0	24	1	0	2.25	2.5	3.5	3	4.2	3	3.66667	5	4	0	6	11.218	3.391	2.656	7.844	3.688	2.109	0	1	1	1	6
37	9	1	1	1	22	1	1	2.75	2	3.75	4.75	5	4	3.33333	3.375	8	0	6	3.672	1.64	1.578	5.969	2.734	1.969	0	1	1	1	6
37	10	1	1	1	23	1	0	3.75	3.25	3	2.5	3.4	3.66667	4.66667	4.875	8	0	6	1.156	1.859	1.969	1.75	1.969	1.765	0	1	1	1	6
38	1	1	1	0	22	0	1	3.75	3	2.75	3.66667	4.2	2.66667	4	2.14286	5	0	10	8.156	2.625	5.141	7.547	2.953	2.734	0	1	1	1	8
38	2	1	1	0	35	1	0	2	3	3.75	2.5	4.2	3	2.33333	4.5	5	0	6	4	2.078	2.5	4.063	3.015	1.688	0	1	1	1	8
38	3	1	1	0	25	1	1	3	3.5	3.25	4.5	2.6	2	3.66667	3.375	5	0	6	4	2.844	3.062	4.047	3	3.016	0	1	1	1	8
38	4	1	1	0	27	1	0	3.75	3	4	2.25	4.6	3	4.33333	4.125	5	0	6	2.359	2.625	3.5	4	4.875	2.063	0	1	1	1	8
38	5	1	1	0	20	1	1	4.33333	3	3.5	3.66667	4.6	2.5	4.66667	3.83333	5	0	6	2.797	2.953	5.687	1.969	2.188	1.75	0	1	1	1	8
38	6	1	1	0	22	1	1	4	3	3	3	4.8	3.66667	3.33333	4.125	5	0	6	8.156	2.078	2.078	3.282	5.812	2.063	0	1	1	1	8
38	7	1	1	0	26	1	1	4.25	2.75	3.5	3.75	4.6	1.66667	3.66667	4.25	5	0	8	2.359	1.766	2.281	6.563	2.078	1.922	0	1	1	1	8
38	8	1	1	0	25	0	1	4.25		3.33333		3.4	4	3.33333		5	0	6	7.609	1.86	2.406	3.172	2.359	4	0	1	1	1	8
38	9	1	1	1	27	1	0	4.66667	4	2.25	1.66667	4.2	4	4	3.875	10	0	6	1.156	3.828	2.641	1.906	2.938	2.359	0	1	1	1	8
38	10	1	1	1	23	1	1	4	2.5	3.5	4	3	2.66667	3.66667	3.5	10	0	7	2.797	1.859	2.188	1.64	1.485	2.343	0	1	1	1	8
39	1	1	1	0	22	1	1	3.75	3.5	3.5	3.75	4.8	3.66667	3	4.375	4.5	0	9	7.172	5.141	7.109	4.375	3.11	3.125	1	0	1	1	7
39	2	1	1	0	25	1	1	2	2.25	2.75	3.25	2	2	3.66667	4.125	4.5	0	7	12.203	2.407	2.187	3.172	4.156	2.078	1	0	1	1	7
39	3	1	1	0	30	0	0	3.25	3.25	3	3	2.8	3.66667	4	2.85714	0.5	6	12	5.11	2.062	2.844	2.953	2.188	3.515	1	0	1	0	7
39	4	1	1	0	25	1	0	2.25	2.75	3	3.25	4	2.66667	3.66667	4.375	4.5	0	6	5.75	4.922	2.844	5.156	5.453	3.516	1	0	1	1	7
39	5	1	1	0	26	0	0	4.75	4.25	3.25	1.25	4	4	4.33333	4.125	4.5	0	6	3.672	2.078	2.516	2.187	2.079	2.078	1	0	1	1	7
39	6	1	1	0		1	0	4	3	3	3	3.8	3.66667	3.66667	3.25	4.5	0	6	12.203	3.938	4.922	2.734	4.047	3.063	1	0	1	1	7
39	7	1	1	0	24	1	1	4	4.66667	4.25	3	5	4	3.66667	4.5	4.5	0	6	1.813	2.625	2.297	2.515	2.625	2.188	1	0	1	1	7
39	8	1	1	0	25	1	1	3.75	2	2.25	4.25	4.4	3	3.66667	2.875	4.5	0	9	4.985	6.359	3.266	5.797	5.796	3.282	1	0	1	1	7
39	9	1	1	1	24	1	1	3	1.75	2.75	3.75	3.8	3.66667	2.66667	4.125	9	0	6	5.25	4.328	5.25	7.875	4.922	2.438	1	0	1	1	7
39	10	1	1	1	24	1	0	4.75	2.75	1.75	4.25	5	4.5	3.5	2.6	9	0	6	1.813	1.859	1.516	1.594	2.14	1.531	1	0	1	1	7
40	1	1	1	0	26	1	1	4.5	2.75	3.5	2.25	4	4	3.66667	1.75	1.5	12	6	3.672	2.297	1.969	1.75	7.875	2.625	0	0	0	0	0
40	2	1	1	0	21	1	1	3.75	2	3.25	2	4	4	2	2.5	1.5	12	14	7.61	2.843	2.563	2.687	3.282	6.125	0	0	0	0	0
40	3	1	1	0		0								2.5		2.5	6	15	11.875	3.5	6.172	3.016	2.078	1.969	0	0	0	0	0
40	4	1	1	0	27	0	1	3.25		3.25	2.25	4.5	3.66667	4		2.5	6	6	9.688	3.172	5.468	3.172	2.297	5.688	0	0	0	0	0
40	5	1	1	0	24	0	0	3.25	3.33333	3.66667	2.25	3.25	4	4	3.875	2.5	6	6	2.031	1.641	5.578	4.047	2.844	10.937	0	0	0	0	0
40	6	1	1	0	23	0	1	4	1.75	3		4.25	3	4		2.5	6	6	11.766	2.297	2.843	3.719	2.406	1.532	0	0	0	0	0
40	7	1	1	0	23	1	1	3.66667	3	3.75	3.25		3.5	3.33333	4	1.5	12	9	1.047	2.719	4.719	2.406	2.625	1.859	0	0	0	0	0
40	8	1	1	0	27	1	0	4.25	2.25	4.75	1.5	3	3.33333	3.66667	2.625	2.5	6	15	14.391	4.281	4.688	4.046	2.407	2.734	0	0	0	0	0
40	9	1	1	1	28	1	1		4.66667	3.5		4	3	5		2	0	14	8.156	2.313	1.844	2.078	1.922	2.343	0	0	0	1	0
40	10	1	1	1	25	1	1	4	4.25	3.5	2.25	3.4	3.33333	3.66667	3	2	0	15	8.219	2.234	1.75	1.86	2.375	2.218	0	0	0	1	0
