# Supplementary material for: Leadership in Moving Human Groups
Source: PLoS Comput Biol. 2014 Apr 3;10(4):e1003541. doi: 10.1371/journal.pcbi.1003541 (PMC3974633; doi:10.1371/journal.pcbi.1003541)
Supplement: Table S1 — Codebook of the current experiment's data set. (XLS) [file pcbi.1003541.s005.xls]

## Sheet: Tabelle1
Variables	Description
game_id	Game identifier.
id	Individual identifier.
local	=1, if local-condition is active.
latency	=1, if the game started with a 10ms-delay before the first moves could me made.
informed	=1, if player in one of two players with a preferred outcome field.
age	Player's age.
student	=1, if player is a student.
female	=1, if player is female.
b5extra	scale extraversion (1=disagree strongly; 2= disagree a little; 3=neither agress nor disagree; 4=agree a little; 5=agree strongly). From Big Five Inventory - short version (Rammstedt B, John OP (2005) Kurzversion des Big Five Inventory (BFI-K) [Short version of the big five inventory (BFI-K)]. Diagnostica 51: 195–-206. doi: 10.1026/0012-1924.51.4.195)
b5agree	scale agreeableness (1=disagree strongly; 2= disagree a little; 3=neither agress nor disagree; 4=agree a little; 5=agree strongly). From Big Five Inventory - short version (Rammstedt B, John OP (2005) Kurzversion des Big Five Inventory (BFI-K) [Short version of the big five inventory (BFI-K)]. Diagnostica 51: 195–-206. doi: 10.1026/0012-1924.51.4.195)
b5neuro	scale neuroticism (1=disagree strongly; 2= disagree a little; 3=neither agress nor disagree; 4=agree a little; 5=agree strongly). From Big Five Inventory - short version (Rammstedt B, John OP (2005) Kurzversion des Big Five Inventory (BFI-K) [Short version of the big five inventory (BFI-K)]. Diagnostica 51: 195–-206. doi: 10.1026/0012-1924.51.4.195)
b5cons	scale conscientiousness (1=disagree strongly; 2= disagree a little; 3=neither agress nor disagree; 4=agree a little; 5=agree strongly). From Big Five Inventory - short version (Rammstedt B, John OP (2005) Kurzversion des Big Five Inventory (BFI-K) [Short version of the big five inventory (BFI-K)]. Diagnostica 51: 195–-206. doi: 10.1026/0012-1924.51.4.195)
b5open	scale openness (1=disagree strongly; 2= disagree a little; 3=neither agress nor disagree; 4=agree a little; 5=agree strongly). From Big Five Inventory - short version (Rammstedt B, John OP (2005) Kurzversion des Big Five Inventory (BFI-K) [Short version of the big five inventory (BFI-K)]. Diagnostica 51: 195–-206. doi: 10.1026/0012-1924.51.4.195)
agency	scale agency (12 items, 6 positive/negative resp.; 1=low degree of trait, 5=high degree of trait). From Spence JT, Helmreich RL, Holahan CK. (1979) Negative and positive components of psychological masculinity and femininity and their relationships to self-reports of neurotic and acting out behaviors. J Pers Soc Psychol 37: 1673–1682. doi: 10.1037/0022-3514.37.10.1673.
commun	scale communion (12 items, 6 positive/negative resp.; 1=low degree of trait, 5=high degree of trait). From Spence JT, Helmreich RL, Holahan CK. (1979) Negative and positive components of psychological masculinity and femininity and their relationships to self-reports of neurotic and acting out behaviors. J Pers Soc Psychol 37: 1673–1682. doi: 10.1037/0022-3514.37.10.1673.
coma	Variable indicating degree of computer anxiety (scale COMA, subscale with 8 items from INCOBI-R Inventory of Computer Literacy; 1=highly applicable to own person; 5=not at all applicable to own person). From Richter T, Naumann J, Horz H (2010) Eine revidierte Fassung des Inventars zur Computerbildung (INCOBI-R). Zeitschrift für Pädagogische Psychologie 24: 23–37. doi: 10.1024/1010-0652/a000002.
reward	Player's monetary reward (Euros).
distance	Player's distance (in moves) from the informed players' preferred field at the end of the game.
moves	The number of moves the player made during the game.
lat01S5	Time elapsed between start of game and first move.
lat12S5	Time elapsed between first and second move.
lat23S5	Time elapsed between second and third move.
lat34S5	Time elapsed between third and fourth move.
lat45S5	Time elapsed between fourth and fifth move.
lat56S6	Time elapsed between fifth and sixth move.
same	=1, if informed players moved to the same field with their first move AND this field was one of the two fields located in the direction of their preferred field.
direction	=1, if both informed players moved towards one of the two fields located in the direction of their preferred field with their first move yet did not move to the same field.
firstmove	=1, if one of the informed players was the first player to make a move.
arrived	=1, if player arrived on the informed players' preferred field.
arrivals	Number of uninformed players on the informed players' preferred outcome field.
